# Supplementary material for: Endotoxemia Associated with Liver Disease Correlates with Systemic Inflammation and T Cell Exhaustion in Hepatitis C Virus Infection
Source: Cells. 2023 Aug 10;12(16):2034. doi: 10.3390/cells12162034 (PMC10453378; doi:10.3390/cells12162034)
Supplement: Supplementary file 1 [file cells-12-02034-s001.zip]

Archive with 1 entries (1 files):
- cells-2483058-supplementary.pdf
